# Supplementary material for: Aluminum-Immobilizing Rhizobacteria Modulate Root Exudation and Nutrient Uptake and Increase Aluminum Tolerance of Pea Mutant E107 (brz)
Source: Plants (Basel). 2023 Jun 15;12(12):2334. doi: 10.3390/plants12122334 (PMC10304612; doi:10.3390/plants12122334)
Supplement: Supplementary file 1 [file plants-12-02334-s001.zip]

Archive with 1 entries (1 files):
- plants-2400364-supplementary.pdf
